# Supplementary material for: Diabetes exacerbates destructive inflammation by activating the CD137L-CD137 axis in dendritic and IL-17+ T cells
Source: J Clin Invest. 2025 Dec 11;136(3):e193289. doi: 10.1172/JCI193289 (PMC12867133; doi:10.1172/JCI193289)
Supplement: Supporting data values [file jci-136-193289-s250.xlsx]

## Sheet: Fig 1C left and middle panel
	NG+CD11cCre-/-Akt1LL	Diab+CD11cCre-/-Akt1LL	Diab+CD11cCre+/-Akt1LL
CEJ to Bone Crest (mm)	0.1483	0.21	0.1233
	0.1042	0.1367	0.1034
	0.0999	0.1967	0.0751
	0.1268	0.1733	0.0898
	0.1571	0.18	0.0935
	0.1094	0.2033	0.1367
	0.1047	0.2033	0.1517
	0.1283		0.0936
Bone Vol / Total Vol	0.53	0.3904	0.5401
	0.5375	0.3897	0.5152
	0.5356	0.401	0.6277
	0.5159	0.4876	0.5411
	0.4175	0.4305	0.5006
	0.4368	0.364	0.4755
	0.5347	0.3901	0.4072
	0.4944		0.5306

## Sheet: Fig 1C right panel
	NG+CD11cCre-/-Akt1LL	Diab+CD11cCre-/-Akt1LL	Diab+CD11cCre+/-Akt1LL
Attachment Loss (μm)	67.285	151.45	117.795
	108.18	199.31	88.545
	118.715	123.775	51.405
	51.875	134.585	36.125
	122.805	114.605	109.235
	60.845	186.75	79.78
	37.705	157.955	114.33
	66.38		73.45
			42.675

## Sheet: Fig 2A
NG+CD11cCre-/-Akt1LL	Diab+CD11cCre-/-Akt1LL	Diab+CD11cCre+/-Akt1LL
11.9	22.3	8.41
7.54	15.3	4.86
15.8	20.3	15.2
15	18	10.9

## Sheet: Fig 4B
	NG+CD11cCre-/-Akt1LL	Diab+CD11cCre-/-Akt1LL	Diab+CD11cCre+/-Akt1LL
CD137L+DC (%)	49.89	76.6	55.77
	35.32	52.8	46.73
	40.02	72.46	54.98
CD137L florescent intensity	72.56	100	60.42
	65.86	100	77.01
	60.93	100	83.29

## Sheet: Fig 4C 
		NG				HG
LPS (ug/ml)	0	1	1	1		7.154	4.3654	7.1425
	0.2	4.152	3.8145	3.1245		4.8896	5.7784	5.99416
	0.5	4.88412	4.4758	4.71257		6.8994	8.11452	8.44578
	1	5.11245	4.9875	4.8814		10.258	12.458	12.9921
AGE (ug/ml)	50	1.2253	1.44589	1.4785		2.11452	2.88951	3.1124
	100	1.9964	2.01745	1.7485		3.411	3.112	3.0789
	200	1.335	2.142	2.0145		3.889	3.1445	3.7841
TNF-a (ng/ml)	10	2.4458	2.11458	2.0145		2.95486	3.77412	2.8771
	20	2.41996	2.1147	2.7411		3.7741	4.221	4.221
	50	3.0772	3.0125	2.7741		3.7785	4.8716	4.112

## Sheet: Fig 4D
	NG				HG
CD11cCre-/-Akt1LL	1	1	1		5.03009	3.14824	4.56781
CD11cCre+/-Akt1LL	1.06091	1.10166	1.45213		1.95368	1.69441	2.13456

## Sheet: Fig 4E
		NG				HG
LPS (ug/ml)	0	1	1	1		7.154	4.3654	7.1425
	0.2	10.5535	12.4563	12.4758		12.4524	13.845	16.8845
	0.5	25.425	27.4152	24.1424		24.547	31.845	32.1748
	1	39.4521	32.745	39.9914		65.3214	50.4142	66.8774
AGE (ug/ml)	50	5.4126	6.4518	6.8747		6.8894	7.4152	6.548
	100	6.7485	6.845	6.11247		9.4512	9.8456	9.7784
	200	7.1428	7.429	7.449		15.1142	12.845	12.8874
TNF-a (ng/ml)	10	4.5142	4.9954	5.401		5.45126	7.4152	8.4412
	20	5.8842	5.2247	5.6748		17.425	16.773	15.524
	50	10.2458	10.7748	12.485		22.142	25.412	21.7478

## Sheet: Fig 4F
	NG				HG
CD11cCre-/-Akt1LL	1	1	1		7.485	8.452	8.4152
CD11cCre+/-Akt1LL	1.00933	1.0237	1.0123		2.5458	2.0145	2.12453

## Sheet: Fig 4G
		NG				HG
LPS (ug/ml)	0	1	1	1		10.784	7.142	9.4451
	0.2	21.785	19.466	19.45		22.7845	21.321	23.1245
	0.5	25.1142	22.145	19.512		35.142	29.4152	31.784
	1	30.125	39.1657	31.213		41.555	49.22	41.854
AGE (ug/ml)	50	2.125	2.1145	3.745		3.4512	2.87451	2.87451
	100	3.1	2.1124	3.45		4.1523	9.142	7.11245
	200	3.741	2.456	2.654		9.12452	12.4521	14.152
TNF-a (ng/ml)	10	5.632	5.78541	5.3214		4.3981	4.9841	4.514
	20	7.415	7.2231	7.9841		11.2314	8.41525	8.3249
	50	10.254	11.3458	12.112		15.7461	16.3254	17.6423

## Sheet: Fig 4H
	NG				HG
CD11cCre-/-Akt1LL	1	1	1		11.457	10.425	13.4251
CD11cCre+/-Akt1LL	0.884208	0.990666	1.02434		6.54211	6.4523	5.97843

[truncated: 22 more sheets: Fig 6B, Fig 6C, Fig 6E, Fig 6F, Fig 7B, Fig 7E, Fig 7F, Fig 7G, Fig 7H, Fig 8B, Fig 8D, Fig 9B, Fig 9D, Fig 9F, Fig 9H, Fig 9I, Fig 9J, Fig 9K, Fig 9L, Fig S4F …]
